# Supplementary material for: Age Estimation in Sepia officinalis Using Beaks and Statoliths
Source: Animals (Basel). 2024 Jul 31;14(15):2230. doi: 10.3390/ani14152230 (PMC11311034; doi:10.3390/ani14152230)
Supplement: Supplementary file 1 [file animals-14-02230-s001.zip]

Archive with 1 entries (1 files):
- animals-3072430-supplementary.pdf
